# Supplementary material for: Impact of Long-Term Statin Therapy on Incidence and Severity of Community-Acquired Pneumonia: A Real-World Data Analysis
Source: Biomedicines. 2025 Jun 11;13(6):1438. doi: 10.3390/biomedicines13061438 (PMC12189959; doi:10.3390/biomedicines13061438)
Supplement: Supplementary file 1 [file biomedicines-13-01438-s001.zip]

Archive with 1 entries (1 files):
- biomedicines-3638815-supplementary.pdf
